# Supplementary material for: Galectin-3 and Blood Group: Binding Properties, Effects on Plasma Levels, and Consequences for Prognostic Performance
Source: Int J Mol Sci. 2023 Feb 23;24(5):4415. doi: 10.3390/ijms24054415 (PMC10002292; doi:10.3390/ijms24054415)
Supplement: Supplementary file 1 [file ijms-24-04415-s001.zip]

Archive with 1 entries (1 files):
- ijms-2149149-supplementary.pdf
